# Supplementary material for: Regulatory network of ginsenoside biosynthesis under Ro stress in the hairy roots of Panax ginseng revealed by RNA sequencing
Source: Front Bioeng Biotechnol. 2022 Oct 31;10:1006386. doi: 10.3389/fbioe.2022.1006386 (PMC9659575; doi:10.3389/fbioe.2022.1006386)
Supplement: Supplementary file 2 [file DataSheet1.xlsx]

## Sheet: Table S1
Table S1 Determination of RNA quality in 6 samples of hairy root tissue of ginseng.
Original ID	OD 260/280	OD 260/230	Conc. (µg/µL)	Amount (µg)	QC Evaluation
Ro1	2.264	1.928	0.6898	26.2124	Quality standards
Ro2	2.254	1.998	0.7336	27.8783	Quality standards
Ro3	2.251	2.096	0.7363	27.9802	Quality standards
CK1	2.177	1.743	0.3898	14.8109	Quality standards
CK2	2.198	1.838	0.396	15.0495	Quality standards
CK3	2.195	1.396	0.3053	11.6006	Quality standards

## Sheet: Table S2
Table S2. RNA-seq data results for 6 samples.
Sample	Raw Reads	Raw_Bases	Valid_Reads	Valid_Bases	Valid%	Q20%	Q30%	GC%
Ro1	40355378	6.05G	37984430	5.32G	94.12	98.26	94.29	44.8
Ro2	46242920	6.94G	43914508	6.14G	94.96	98.12	93.95	44.46
Ro3	41291716	6.19G	39185270	5.48G	94.9	98.16	94.07	46.41
CK1	40242244	6.04G	37915658	5.30G	94.22	98.18	94.07	44.42
CK2	40367786	6.06G	38154378	5.33G	94.52	98.07	93.84	44.19
CK3	40259220	6.04G	38591590	5.40G	95.86	98.14	94.04	49.33
Note: The percentages of Q20 and Q30 represent the proportions of bases not less than 20 and 30 after filtration, respectively;.GC percentage represents the ratio of the numRor of G and C to the total numRor of bases after filtration.

## Sheet: Table S3
Table S3. Assembly results of ginseng transcriptome sequencing.
Index	All	GC%	Min Length	Median Length	Max Length	Total Assembled Bases	N50
Transcript	217868	40.25	201	646	16279	202268576	1409
Gene	65730	40.14	201	467	16279	54145218	1404

## Sheet: Table S4
Table S4 Linear relation results of ginsenosides by liquid chromatography mass spectrometry.
No.	Ginsenosides monomer	Linear range (μg/mL)	Linear equation	Correlation coefficient (r)
1	Noto R1	0.010~1.040	y = 818124.85 x + 163154.56	0.999
2	Rg1	0.011~11.000	y = 2416508.68 x + 2635174.91	0.9981
3	Re	0.012~12.000	y = 953778.13 x + 287477.44	0.9955
4	Rf	0.004~0.400	y = 690901.22 x + 281019.81	0.9971
5	Rg2	0.005~0.500	y = 1608927.23 x + 583159.66	0.9916
6	Rh1(s)	0.005~0.500	y = 207193.03 x - 4700.50	0.9974
7	F3	0.001~0.100	y = 1432346.74 x + 52138.49	0.9979
8	Rb1	0.096~9.600	y = 1657363.57 x + 615949.38	0.9956
9	Rc	0.098~9.800	y = 1487088.92 x + 1045177.65	0.9902
10	Ro	0.101~10.100	y = 2833064.35 x + 300194.56	0.992
11	Rb2	0.005~0.500	y = 3059418.37 x + 865143.30	0.9941
12	Rd	0.049~4.900	y = 1451812.33 x + 863197.70	0.9941
13	F2	0.001~0.100	y = 3181245.66 x + 113120.76	0.9984
14	Rg3	0.001~0.100	y = 3446360.51 x + 110825.41	0.9956

## Sheet: Table S5
Table S5 Primers for mRNA data validation.
Gene name	Primer sequences
TRINITY_DN18887_c1_g2	CTCTTCCACCATCCCATAAC CTTCTTCTTCTTCTTCTTCTTCTTC
TRINITY_DN21005_c0_g5	GATACTCTTCCCACCATCCT CTGACACCAAGTGGAAACTC
TRINITY_DN22589_c0_g2	CAATGGCTTAGACTGGAAGAA GATCGAAGTTGCCCTATCAC
TRINITY_DN16044_c0_g3	GCCCTGATGTTCCTTACAC GAGGTCTCCGACAAACAATAA
TRINITY_DN13408_c0_g2	GTAGCTGGAGGAGAAGGAATA TGAGAGGAGGCAAGGAAA
TRINITY_DN23660_c0_g1	GCATGTCTGCCGAGTATAAG CAGCGGTGGGTGAAATTAT
TRINITY_DN15208_c0_g3	GAGTCTATGGCCTAACCTTAATC CTAGCCAGAACCGAAAGAAG
TRINITY_DN15466_c0_g5	TCTTCGCATCCTACGTATCT GGGACTCCCTATGATCAACTA
TRINITY_DN20014_c0_g5	CAACGAGAGAGAAGAGTAGGA ATCATTCAGAGACAGGTTTGAG
TRINITY_DN17824_c0_g6	AGCCTCAACACCCAAATC GTCGGACTCGGTTAGTTATTC
TRINITY_DN18842_c0_g2	GCTTGCGTATTCTCCTCTATT CTCACTCACAACATTCCTTCT
TRINITY_DN21817_c0_g1	ATGTCCAGCTTTGGAATGT CGACCTCCTTGGCATAATAG
GAPDH	ATGGACCATCAGCAAAGGAC GGTAGCACTTTCCCAACAGC

## Sheet: Table S6
Table S6 Primers for miRNA data validation.
miRNA name	Primer sequences
csi-miR166i-3p_2ss4TC21CT	AACAGTGTCTCGGACCAGGCT ATCCAGTGCAGGGTCCGAGG
gma-miR166a-3p_L+2R-2_1ss8CT	CGCTGCATTTTCGGATCAGGC ATCCAGTGCAGGGTCCGAGG
gma-miR403a_R-2	CGCCCTTAGATTCACGCACAAACT ATCCAGTGCAGGGTCCGAGG
gma-miR403a_R-3	CCCGCTTAGATTCACGCACAAAC ATCCAGTGCAGGGTCCGAGG
mdm-miR166a_L+2R-2	AACAGTGTCTCGGACCAGGCT ATCCAGTGCAGGGTCCGAGG
mtr-miR166b_R-1	AAGTCGCTCGGACCAGGCTT ATCCAGTGCAGGGTCCGAGG
mtr-miR166c	AAGTCGCTCGGACCAGGCTT ATCCAGTGCAGGGTCCGAGG
mtr-miR396a-5p_2ss7AG21TA	ACCGAGGTTTCCACGGCTTTC ATCCAGTGCAGGGTCCGAGG
mtr-miR396b-3p	GGCGACGGGTTCAATAAAGCTG ATCCAGTGCAGGGTCCGAGG
mtr-miR397-5p_L-2R+2	AAGAGCGTATTGAGTGCAGCGT ATCCAGTGCAGGGTCCGAGG
nta-miR6149a	AGCTGGACTTGATACGCACCTG ATCCAGTGCAGGGTCCGAGG
PC-3p-121_20858	CCGCCTTAGATGATCATCAGCAAACA ATCCAGTGCAGGGTCCGAGG
PC-3p-140_18973	AATTGCTCTTCGTCAACGCTGC ATCCAGTGCAGGGTCCGAGG
pgi-MIR2118-p5	CGACGCGATGGATGGGTGATT ATCCAGTGCAGGGTCCGAGG
pgi-MIR482a-p5	AACACGTGTAGTGGGAGGCTTAG ATCCAGTGCAGGGTCCGAGG
pgi-MIR482b-p3	CGACGCGATGGATGGGTGATT ATCCAGTGCAGGGTCCGAGG
pgi-MIR6135h-p5_1ss4CT	AGCCAGCGTGGTCAATAGAGTG ATCCAGTGCAGGGTCCGAGG
pgi-miR6136a.1_2ss20CT21GA	AGGCGCTAGACGACGGTTGT ATCCAGTGCAGGGTCCGAGG
pgi-MIR6140a-p3_2ss17CG20GA	CGACGCGAAGAATAGTTTGTGTCT ATCCAGTGCAGGGTCCGAGG
ptc-miR159e_L-1R+1	ACGGAACTTGGGGTGAAGGGA ATCCAGTGCAGGGTCCGAGG
stu-MIR408b-p5_1ss8AG	ACGGAACACGAGACGGAGCA ATCCAGTGCAGGGTCCGAGG
stu-miR827-5p_L+1_1ss20TA	GCACGTCCTTTTGTTGATGGTCA ATCCAGTGCAGGGTCCGAGG
vvi-MIR3630-p5_2ss15CA17CA	ACGGCACGACAGGGACATCA ATCCAGTGCAGGGTCCGAGG
Actin	TGGGTTTGCTGGAGATGAT CAGTAGGAGAACTGGGTGC
